# Supplementary material for: Construction of a competitive endogenous RNA network and analysis of potential regulatory axis targets in glioblastoma
Source: Cancer Cell Int. 2021 Feb 12;21:102. doi: 10.1186/s12935-021-01789-z (PMC7881621; doi:10.1186/s12935-021-01789-z)
Supplement: Supplementary file 1 — Additional file 1. In vitro experiment [file 12935_2021_1789_MOESM1_ESM.xlsx]

## Sheet: Sheet1
MTS
U87											T98G
	plate_1											plate_1
		MTS	MTS	NC	NC	NC	S3	S3	S3				MTS	MTS	NC	NC	NC	S3	S3	S3
	0h	0.1305	0.1311	0.1391	0.138	0.1381	0.136	0.1404	0.131			0h	0.153	0.1528	0.1745	0.1655	0.1892	0.1687	0.1726	0.1861
	24h	0.1442	0.1517	0.1685	0.1809	0.1648	0.1631	0.1606	0.1555			24h	0.154	0.1518	0.2288	0.2387	0.2208	0.2064	0.2024	0.224
	48h	0.1473	0.149	0.2395	0.2484	0.276	0.2241	0.1894	0.1841			48h	0.1527	0.1405	0.3563	0.3924	0.3787	0.2637	0.2358	0.2215
	72h	0.1446	0.1433	0.4504	0.4403	0.4377	0.2464	0.2465	0.2498			72h	0.1509	0.1391	0.4541	0.4273	0.4342	0.2661	0.3248	0.2496
	96h	0.1444	0.1575	0.6333	0.6426	0.6386	0.295	0.3446	0.3515			96h	0.151	0.1527	0.629	0.5992	0.6329	0.3008	0.3607	0.3067
	plate_2											plate_2
	0h	0.1305	0.1411	0.1421	0.1459	0.1626	0.1364	0.1352	0.1379			0h	0.1528	0.1517	0.1731	0.1926	0.192	0.1807	0.193	0.203
	24h	0.144	0.1413	0.1695	0.1676	0.1661	0.1505	0.152	0.1538			24h	0.1517	0.1553	0.2377	0.2233	0.2042	0.2066	0.2105	0.2121
	48h	0.1448	0.153	0.2576	0.2399	0.2437	0.1841	0.1918	0.1956			48h	0.1614	0.1645	0.383	0.4027	0.3075	0.1964	0.1913	0.1914
	72h	0.1413	0.153	0.4301	0.419	0.4296	0.2096	0.2179	0.2126			72h	0.148	0.1426	0.5172	0.5069	0.4027	0.28	0.2292	0.2407
	96h	0.1433	0.1425	0.6662	0.636	0.6384	0.3462	0.3211	0.2936			96h	0.1438	0.147	0.6417	0.6594	0.6763	0.3163	0.3696	0.3147
	plate_3											plate_3
	0h	0.1396	0.1413	0.1631	0.1585	0.1563	0.1595	0.1676	0.1561			0h	0.1566	0.1467	0.1766	0.1731	0.1802	0.1633	0.1814	0.1865
	24h	0.148	0.1414	0.1885	0.1894	0.2003	0.1829	0.1784	0.1986			24h	0.1536	0.1436	0.2607	0.2717	0.2691	0.1885	0.1957	0.1932
	48h	0.1523	0.1432	0.3032	0.3029	0.3298	0.2213	0.2115	0.2217			48h	0.1595	0.1446	0.3606	0.3743	0.3505	0.2357	0.2263	0.2249
	72h	0.149	0.1396	0.4301	0.519	0.4565	0.2877	0.2792	0.3523			72h	0.1473	0.1645	0.518	0.5376	0.5203	0.2999	0.3594	0.3159
	96h	0.1538	0.1472	0.6046	0.6994	0.6606	0.6802	0.3953	0.3957			96h	0.1448	0.147	0.7174	0.6804	0.6757	0.3342	0.4114	0.347
Wound healing assay
U87							T98G
plate1		0h(area)	24h(area)		Percent wound closure(%)		plate1		0h(area)	24h(area)		Percent wound closure(%)
	NC	7.175	3.157	4.018	0.56			NC	7.309	4.971	2.338	0.31988
	S3	7.514	5.966	1.548	0.206015			S3	6.214	5.84	0.374	0.0601867
plate2		0h(area)	24h(area)				plate2		0h(area)	24h(area)
	NC	7.991	2.724	5.267	0.659117			NC	6.786	3.874	2.912	0.429119
	S3	8.072	7.013	1.059	0.131194			S3	6.567	5.872	0.695	0.105832
plate3		0h(area)	24h(area)				plate3		0h(area)	24h(area)
	NC	7.809	2.692	5.117	0.65527			NC	6.932	3.607	3.325	0.47966
	S3	8.466	6.613	1.853	0.218876			S3	6.361	5.922	0.439	0.0690143
Cell migration assays
U87				T98G
	NC	S3			NC	S3
plate1	463	222		plate1	236	30
plate2	461	136		plate2	196	28
plate3	476	104		plate3	189	26
plate4	717	253		plate4	214	35
Cell invasion assays
U87				T98G
	NC	S3			NC	S3
plate1	201	81		plate1	304	49
plate2	240	66		plate2	267	65
plate3	192	77		plate3	252	52
plate4	246	68		plate4	229	47
